# Supplementary material for: Panitumumab Plus Trifluridine-Tipiracil as Anti–Epidermal Growth Factor Receptor Rechallenge Therapy for Refractory RAS Wild-Type Metastatic Colorectal Cancer: A Phase 2 Randomized Clinical Trial
Source: JAMA Oncol. 2023 May 18;9(7):966–70. doi: 10.1001/jamaoncol.2023.0655 (PMC10196928; doi:10.1001/jamaoncol.2023.0655)
Supplement: Supplement 3. — eTable 4. FoundationOne CDx Liquid Analysis on ctDNA of 46 Evaluable Patients at Baseline Rechallenge eTable 5. FoundationOne CDx Liquid Analysis on ctDNA of 24 Patients With RAS/BRAF WT at Baseline Rechallenge and at Disease Progression [file jamaoncol-e230655-s003.xlsx]

## Sheet: Supplement 3
	Napolitano S, De Falco V, Martini G, et al. Panitumumab plus trifluridine/tipiracil as anti–epidermal growth factor receptor rechallenge therapy for refractory RAS wild-type metastatic colorectal cancer: a phase 2 randomized clinical trial. JAMA Oncol. 2023;9(5.3):e230655. doi:10.1001/jamaoncol.2023.0655
	eTable 4. FoundationOne CDx Liquid Analysis on ctDNA of 46 Evaluable Patients at Baseline Rechallenge
	eTable 5. FoundationOne CDx Liquid Analysis on ctDNA of 24 Patients With RAS/BRAF WT at Baseline Rechallenge and at Disease Progression

## Sheet: eTable4
ID	ARM	FoundationOne Liquid CDx (baseline rechallenge)
2	B	ATM G2891D (0.09%), APC K1370* (9.7%), TP53 H179Q (11.3%)
3	B	KRAS Q61R (9.8%), NF1 T1541fs*33 (6.8%), CTNNB1 deletion exons 2-4 (13.5%), PIK3CA G1049R (8.3%) C420R (4%), RBM10 splice site 1693+1G>A (12%), SMAD4 D355G (22.1%), TP53 E286K (33.9%)
7	B	KRAS Q61H (5.9%), NRAS Q61K (0.16%), APC R1114 (10.6%), TP53 R306 (11.0% )
8	A	ERBB2 amplification (present), FLT3 amplification (present), APC Q1406* (53.1%), GNAS amplification (present), TP53 R282W (55.0%), VEGFA amplification (present)
9	A	APC K534*(0.20%)
10	B	TP53 R273H(3,1%)
13	B	ALK GCC2-ALK fusion (0.29%), BRAF D594N (2.2%) MKRN1-BRAF fusion (4.6%) PRKG1-BRAF fusion (3.4%), KRAS G13D (0.92%) G12A (2.9%) Q61H (1.7%), NRAS G12D (1.8%) Q61L (5.3%), BRCA2 F11fs*3 (0.34%), MAP2K1 (MEK1) K57E (0.11%), FGFR1 amplificiation (Detected), MYC amplification (Detected), APC E1309fs*4 (32.7%) S770 (24.4%), ATR Q257fs*11 (0.43%), NSD3 (WHSC1L1) amplification (Detected), RAD21 amplific…
14	B	PIK3CA H1047R (0,29%), APC E771*(12,7%), TP53 R196*(9,9%)
16	A	KRAS G13D (28.4%), ATM splice site2921+1G>A (14.1%), NF1 R2594fs*30 (0.19%), PIK3CA R93W (17.4%), PTEN Y27C (19.3%), APC T1556fs*3 (21.2%), DNMT3A I715fs*64 (1.2%) P569fs*82 (0.68%), FAM123B R586 (20.3%) FLCN W169 (0.34%), KDM5A amplification (Detected), SOX9 H493fs*30 (13,7%)
17	A	ATM I2683fs*4 (0.28%), CHEK2 S516fs*50 (1.5%), splice site 684-2A>G (0.56%), PIK3R1 - K567_L570del (18.0%), APC R499 (19.2%), TP53 T123fs*47 (17,5%) M246V (0.22%)
18	B	ROS1 - DDR1-ROS1 fusion (22.1%), APC Q1338 (14%), MLL2 S1143fs*1 (6.1%), TP53 H178fs*69 (1.9%) H193P (14.7%)
19	A	KRAS Q61H (8.1%), NRAS Q61R (14.3%) Q61L (2.7%), MAP2K1 (MEK1) K57E (0.14%), MTOR F1888V (0.22%), TSC2 rearrangement intron 36 (2.8%), APC R554 (18.6%) E1309 (30.2%), ASXL1 A498fs*8 (0.28%) K409 (3.6%), CDK8 amplification (Detected), FLT3 amplification (Detected), TBX3 D487fs*144 (1.5%), TP53 Q100 (0.17%) R273C (0.61%) R273L (0.20%) G245C (43.9%)
20	A	APC A612fs*20 (0.19%), TP53 T284fs*21 (0.44%)
21	B	ARID1A splice site 3406+2_3406+10TAAGGATGG>AA (0.35%), CHEK2 splice site 319+1G>A (0.22%), APC Q1152*(0.30) E128* (0.40%), AXIN1 G47R (50.5%), CXCR4 S342*(0.32%), EP300 K1046fs*12 (0.36%), MYD88 M232T (0.22%), TP53 L35fs*9 (0.18%) G245S (0.29%)
23	A	ATM - E498* (0.23%), APC N436fs*18 (11.4%) Q1378* (11.6%), ATR R2089* (0.40%), FLCN H429fs*27 (8.8%), MITF R506Q (10.7%), TP53 L265R (23.9%) C141Y (1.4%)
24	B	RAF1 S257L (58.8%), ATM R3008H (0.25%), ARID1A P1575fs*14 (27.3%) Y551fs*68 (1.2%), BARD1 W635* (36.9%), CTNNB1 - deletion exon 3 (46.8%) splice site 20_241+21del243 (22.3%), PIK3CA - H1047R (32.2%), BRAF D5946 (4.5%), DNMT3A K420fs*24 (0.72%), FAS M1T (0.67%), KDM6A R1351* (58.6%), SMAD2 S464* (50%), TP53 L194R (0.75%) R181P (0.14%) R175H (39%) S127P (27,5%)
25	B	BRAF V600E (0.94%), KRAS G12S (8.4%), ATM E1169 (0.12%), BRCA1 Q563 (49.3%), EGFR G465R (0.44%), APC Q1291 (7.3%) W593 8.1%, DNMT3A R882C (0.74%), TP53 E204 (10.2%)
26	B	NF1 N292fs*3 (0.26%), ARID1A - E33fs*6 (10.4%), PIK3CA - G914R (6.7%), APC I1287fs*1 (14.3%), TP53 E285K (9.3%)
27	A	PIK3R1 - A444_V445del (2%), APC E1538* (20.8%), ASXL1 Q1195 (1%), BRD4 rearrangement exon 14 (2.3%), TERT promoter-124C>T (6.8%), TP53 R248W (18%)
28	A	BRAFR506_K507insVLR (1.1%), KRAS G12A (0.28%) Q61H (0.21%) G12D (6.2%) G13_V14insG (0.27%) G12V (1.5%), EGFR EGFR-SEPT14 fusion (0.55%), APC Q1367 (30.7%), PARK2 deletion eons 4-5 (2.7%), TP53 R175H (42.3%)
30	A	EGFR I491M (0.43%) S492R. (0.42%), KRAS G12A (0.13%) Q61H (0.31%), FBXW7 W486 (8.9%), APC S843fs*17 (20.9%), EP300 splice site 4287-1G>T (0.59%), TP53 R342 (17.5%)
31	A	KRAS Q61H (1.3%) G12C (0.38%), MAP2K1 (MEK1) K57T (0.38%), PALB2 D255fs*3 (0.25%), BRAF G466A (0.23%), FGFR3-WHSC1 fusion (0.24%), APC Q1367*(39.9%), DNMT3A splice site 1015-1G>C (0.37%), NOTCH1 E2460*(16.1%), PARK2 deletion exon 3 (0.5%), SETD2 Y2306fs*63 (0.98%), TP53 R196 (29,8%)
32	B	KRAS Q61H (0.48%), ATM W488* (50.4%) E2039K (8%), EGFR G465R (0.32%), APC D1297fs*9 (17.9%), DNMT3A F732del (1.9%), SMAD4 deletion exon 5-7 (12%)
34	B	BRAF G469V (25.7%), FBXW7 S596F (28.3%), APC R564*(29%) A1316fs*5 (3.4%), TP53 S90fs*59 (26.8%)
35	B	ATM N405fs*1 (1.1%), NF1 G1547fs*27(0.23%), EZH2 R690H (3.8%), APC Y1027fs*1 (0.32%), ASXL1 G646fs*12 (0.92%), SF3B1 K666N (1.1 %), TET2 R1440fs*38 (7.9%), TP53 R248Q (0.12%) V157F (0.3%) C277Y (0.23%)
39	B	BRAF V600E (4.9%), MAP2K1 (MEK1) K57T (4.1%), ARID1A splice site 4101+1G>A (17.3%), PIK3CA E542K (32.8%), APC E1309fs*4 (36.1%), CARD11 R170H (1.7%), SF3B1 K666N (12.8%) E622D (0.42%), TP53 G245S (34.2%)
40	A	KRAS Q61H (1.1%), MAP2K1 (MEK1) K57T (0.19%), PIK3CA M1043I (0.32%), RNF43 S607L (0.45%), ALK R1192W (7.9%), APC Q1328 (9.7%), BCOR Q1174fs*31 (0.98%), BRAF G466R (0.38%), MLL2 D2769N (4.8%), TEK R107 (0.36%), TET2 S402 (0.44%), TP53 splice site 994-1G>C (0.28%) R282W (8.8%)
42	A	KRAS G12C (2.5%), NF1 K498fs*2 (2.7%), APC E1521 (1.8%) rearrangement exon 16 (1.1%), DNMT3A splice siteN1667+1G>T (0.50%) G287fs*33 (0.47%) S312F (0.37%), TP53 R273 (2.8%) H193R (0.17%) M1T (0.13%) N239D (0.76%)
43	A	APC L1342fs*12 (1.0%) R232* (0.67%), TEK R107*(0.45%), TP53 E258D (1.1%)
44	A	KRAS Q61H (5.0%), NRAS Q61K (0.16%), MAP2K1 (MEK1) K57T (1.4%), CHEK2 splice site 1462-1G>A (1.9%), FANCA rearrangement intron 34 (0.48%), PIK3CA L452_G460del (28.1%), APC D849fs*62 (45.1%), PAX5 V26G (0.57%), STAG2 G540 (3.1%), TP53 R432 (33.2%)
45	B	CHEK2 L183*(0.19%), EFGR G465R (0.34%), APC S1389fs*5 (35.1%) L629fs*5 (24.5%), AR F814V (0.32%), LYN amplification (detected), RAD21 amplification (detected), SDHA R31*(55.3%), TP53 H178fs*69(48.2%), P278A (0.10%)
46	B	APC E1345* (0,39%) splice site 532-2A>G (2.0%), CBL L380P (0.99%), PPP2R1A R183Q (2.2%), TP53 R213*(2.1%)
47	A	ERBB2 amplification (detected), CCND1 amplification (detected), CDK12 rearrangement intron 4 (1.2%), APC P1440fs*33 (24.5%9, C11orf30 (EMSY) amplification (detected), DNMT3A V636M (0.54%),FGF3 amplification (detected), FGF4 amplification (detected), MSH6 R1176fs*2 (0.93%), RAD21 amplification (detected), TP53 A159P (0.22%) V172F (44.8%)
48	A	EGFR S464L (0.38%), APC P1319fs*2 (1.6%), TP53 R248W (1.2%)
49	B	ERBB2 V777L (96.7%) amplification (detected), CDK12 rearrangement intron 13 (0.25%), MYC amplification (detected), APC T1313fs*8 (34.1%) V1320fs*12 (35.1%), DNMT3A G172fs*53 (0.97%) L754R (3.0%), NOTCH2 splice site 156-1G>A (4.2%), RAD21 amplification (detected), TP53 P301fs*44 (53.2%)
51	A	APC I1307fs*8 (1.8%) S908fs*8 (7.9%), TP53 R248Q (7.1%) L14fs*15 (3.3%)
52	B	EGFR G465E (3.2%) V441G (0.18%), RNF43 rearrangement exon 9 (0.65%), TP53 S241F (1.4%) T211I (22.2%)
54	B	KRAS amplification (detected), ATM splice site 4436+1G>C (40.4%), APC A1508V (16.6%) S1344* (36.6%), AXL R295W (47.1%), CASP8 K263fs*24 (46.6%), CDH1 Y523fs*1 (22.8%), DNMT3A K486fs*4 (0.87%), TET2 R1452*(1.5%), TP53 R273C (23.4%)
58	B	PIK3CA E542K (8.0%), APC Q1260* (4.0%), JAK2 V617F (0.39%), PRDM1 rearrangement intron 5 (0.92%), SOX9 H427fs*151 (3.6%), TP53 S127F (7.7%)
60	B	KRAS G12S (1.8%), ERBB2 G776V (1.8%), APC R924* (1.3%) S1315fs*1 (3.0%), SETD2 R2077*(0.25%), SOX9 F423fs*47 (0.88%), TP53 G245D (1.4%)
61	A	EGFR amplification (detected), MET exon 14 splice site (2887+69_3028 +135del402) (0.11%) amplification (detected) deletion exon 14 (0.23%), APC R232* (35.8%) H1375fs*2 (25.2%), FUBP1 I301fs*22 (0.81%), TP53 R249S (63.5%)
62	B	APC Q1338*(8.5%) R213*(12.3%), ATRX S1206fs*3 (0.73%), SMAD4 L121fs*1 (10.4%), SMARCA4 R966W (19.6%), TP53 R196P (21.5%)
63	A	NRAS G12D (0.97%), APC R876* (4.0%), CHEK2 W93fs*17 (0.18%), FGFR4 N535K (0.98%), PIK3CA E545K (4.1%), TP53 R273H (4.6%) Q100fs*23 (0.17%)
64	B	APC F1384fs*7 (0.17%) K534* (0.38%), JAK2 V617F (38.2%), TP53 R175H (0.23%) R213* (0.29%)
65	A	MAP2K1 (MEK1) Q56P (34%), APC S1421fs*52 (54.6%), SMAD4 Q75* (36.3%), SMARCA4 E670* (33.5%), TP53T125M (42.4%)
66	B	KRAS Q61L (2.2%), APC E855* (1.7%), ASXL1 Y591fs*1 (0.62%), EP300 P847fs*3 (1.8%), TP53 P128fs*20 (4.1%)

## Sheet: eTable5
ID	ARM	Foundation LiquidOne CDx (rechallenge baseline)	Foundation LiquidOne CDx (progression disease)
2	B	ATM G2891D (0.09%), APC K1370* (9.7%), TP53 H179Q (11.3%)	KRAS G12A (1.4%) G12V (0.55%) Q61H (1.1%), ATM G2891D (0.14%), PALB2 K85fs*89 (0.15%), APC K1370* (8.6%), TP53 H179Q (8.4%)
3	B	KRAS Q61R (9.8%), NF1 T1541fs*33 (6.8%), CTNNB1 deletion exons 2-4 (13.5%), PIK3CA G1049R (8.3%) C420R (4%), RBM10 splice site 1693+1G>A (12%), SMAD4 D355G (22.1%), TP53 E286K (33.9%)	KRAS Q61R (34.2%), NF1 T1541fs*33 (18.7%), CTNNB1 deletion exons 2-4 (11.9%), FBXW7 R689W (25.8%), PIK3CA G1049R (28.7%) C420R (24%), ASXL1 Q1135* (0.46%), RBM10 splice site 1693+1G>A (24%), SMAD4 D355G (30.4%), TP53 E286K (23.7%) G245S (0.25%)
8	A	ERBB2 amplification (present), FLT3 amplification (present), APC Q1406* (53.1%), GNAS amplification (present), TP53 R282W (55.0%), VEGFA amplification (present)	ERBB2 amplification (present), FLT3 amplification (present), APC Q1406* (31.4%), GNAS amplification (present), TP53 R282W (46.0%) C238R (21.1%), VEGFA amplification (present)
9	A	APC K534*(0.20%)	BRIP1 Y1131fs*18(1,5%), APC(2%), TP53 K132R(1.8%)
10	B	TP53 R273H(3,1%)	BRAF BRAF-TRIP24 non-canonical fusion (9,6%), KRAS G12R (2,7%), G12D (0,14%), EGFR I491K (0,54%), G465E (0,91%), PIK3R1 Q478fs*2 (4,5%), PMS2 N644fs*22 (55%), SOX9 I286fs*11 (38,4%), TP53 R273H (54,3%)
14	B	PIK3CA H1047R (0,29%), APC E771*(12,7%), TP53 R196*(9,9%)	KRAS G12V (0.25%), ATM E2444*( 0.14%), EGFR I491K (2.8%) I491R (1.4%) S464L (5.2%), PIK3CA H1047R (0.64%) E545K (2.9%), APC E771 (33,3%), BRAF G466V (0.23%), TP53 R196 (32.2%)
17	A	ATM I2683fs*4 (0.28%), CHEK2 S516fs*50 (1.5%), splice site 684-2A>G (0.56%), PIK3R1 - K567_L570del (18.0%), APC R499 (19.2%), TP53 T123fs*47 (17,5%) M246V (0.22%)	ATM I2683fs*4 (0.21%), NF1 - splice site 2326-69_2363del107 (0.24%), splice site 3113+1G>A (0.68%), CHEK2 - splice site 684-2A>G (1.2%) S516fs*50 (1.7%), PIK3R1 - K567_L570del (13.3%), APC R499 (16,9%), T123fs*47 (16.9%)
18	B	ROS1 - DDR1-ROS1 fusion (22.1%), APC Q1338 (14%), MLL2 S1143fs*1 (6.1%), TP53 H178fs*69 (1.9%) H193P (14.7%)	ROS1 DDR1-ROS1 fusion (1%), APC Q1338 (11,3%), MLL2 S1143fs*1 (4.8%), TP53 H178fs*69 (2.9%) H193P (10.1%)
20	A	APC A612fs*20 (0.19%), TP53 T284fs*21 (0.44%)	KRAS G12V (0.7%), PIK3CA D350N (1.8%), APC A612fs*20 (2.3%), APC splice site 835-8A>G (4.5%), TP53 T284fs*21 (4.9%)
23	A	ATM - E498* (0.23%), APC N436fs*18 (11.4%) Q1378* (11.6%), ATR R2089* (0.40%), FLCN H429fs*27 (8.8%), MITF R506Q (10.7%), TP53 L265R (23.9%) C141Y (1.4%)	ATM E498 (0.31%), APC N436fs*18 (8.3%) Q1378* (7.3%), ATR R2089 (0.51%), FLCN H429fs*27 (4.2%), MITF R506 (7.9%), TP53 C141Y (2.5%) L265R (16.2%)
26	B	NF1 N292fs*3 (0.26%), ARID1A - E33fs*6 (10.4%), PIK3CA - G914R (6.7%), APC I1287fs*1 (14.3%), TP53 E285K (9.3%)	ARID1A - E33fs*6 (1.5%), EGFR K489E (0.21%), PIK3CA - G914R (1.3%), APC I1287fs*1 (2.5%), TP53 E285K (2.0%)
27	A	PIK3R1 - A444_V445del (2%), APC E1538* (20.8%), ASXL1 Q1195 (1%), BRD4 rearrangement exon 14 (2.3%), TERT promoter-124C>T (6.8%), TP53 R248W (18%)	PIK3CA - T1052K (0.19%), PIK3R1 - A444_V445del (3.3 %), APC E1538* (26.8%), ASXL1 Q1195 (1,1 %), MAP2K4 inversion exons 1-11 (6.7%) deletion exon 10 (1.6%), SRC E527 (0.54%), TERT promoter-124C>T (8.2%), TP53 R248W (23.4 %)
30	A	EGFR I491M (0.43%) S492R. (0.42%), KRAS G12A (0.13%) Q61H (0.31%), FBXW7 W486 (8.9%), APC S843fs*17 (20.9%), EP300 splice site 4287-1G>T (0.59%), TP53 R342 (17.5%)	KRAS Q61H (0.22%), FBXW7 W486 (9.7%), APC S843fs*17 (19.3%), EP300 splice site 4287-1G>T (1,1 %), TP53 R342 (18.8%)
31	A	KRAS Q61H (1.3%) G12C (0.38%), MAP2K1 (MEK1) K57T (0.38%), PALB2 D255fs*3 (0.25%), BRAF G466A (0.23%), FGFR3-WHSC1 fusion (0.24%), APC Q1367*(39.9%), DNMT3A splice site 1015-1G>C (0.37%), NOTCH1 E2460*(16.1%), PARK2 deletion exon 3 (0.5%), SETD2 Y2306fs*63 (0.98%), TP53 R196 (29,8%)	KRAS Q61H (1.6%) G12C (8.3%), MAP2K1 (MEK1) K57T (0.58%), EGFR V441G (0.23%), FGFR3-WHSC1 fusion (0.06%), APC Q1367*(65.3%), NOTCH1 E2460*(24.9%), PARK2 P88fs*8 (0.80%) deletion exon 3 (3.9%), TP53 R196 (52,8%)
32	B	KRAS Q61H (0.48%), ATM W488* (50.4%) E2039K (8%), EGFR G465R (0.32%), APC D1297fs*9 (17.9%), DNMT3A F732del (1.9%), SMAD4 deletion exon 5-7 (12%)	KRAS Q61H (0.59 %), ATM E2039K (28.3%) W488* (53.1%), BRCA2 R2842C (0.26%), NF1 M462fs*11 (0.25%), EGFR G465R (0.55%), APC D1297fs*9 (65.9%), DNMT3A F732del (036%), SMAD4 deletion exon 5-7 (12%), MITF amplification detected
35	B	ATM N405fs*1 (1.1%), NF1 G1547fs*27(0.23%), EZH2 R690H (3.8%), APC Y1027fs*1 (0.32%), ASXL1 G646fs*12 (0.92%), SF3B1 K666N (1.1 %), TET2 R1440fs*38 (7.9%), TP53 R248Q (0.12%) V157F (0.3%) C277Y (0.23%)	NF1 G1547fs*27(0.39%), EZH2 R690H (11.7%), APC Y1027fs*1 (1.3%), SF3B1 K666N (2.7 %) TET2 R1440fs*38 (24.9%), TP53 V157F (1.6%) C277Y (0.24%)
39	B	BRAF V600E (4.9%), MAP2K1 (MEK1) K57T (4.1%), ARID1A splice site 4101+1G>A (17.3%), PIK3CA E542K (32.8%), APC E1309fs*4 (36.1%), CARD11 R170H (1.7%), SF3B1 K666N (12.8%) E622D (0.42%), TP53 G245S (34.2%)	BRAF V600E (4.8%), MAP2K1 (MEK1) K57T (15.0%), ARID1A splice site 4101+1G>A (30.0%), PIK3CA E542K (44.1%), APC E1309fs*4 (50.0%), CARD11 R170H (0.93%), CDKN2A/B p16INK4a V82M and p14ARF R96H (0.18%), SF3B1 K666N (9.0%) E622D (0.43%), TP53 G245S (48.6%)
40	A	KRAS Q61H (1.1%), MAP2K1 (MEK1) K57T (0.19%), PIK3CA M1043I (0.32%), RNF43 S607L (0.45%), ALK R1192W (7.9%), APC Q1328 (9.7%), BCOR Q1174fs*31 (0.98%), BRAF G466R (0.38%), MLL2 D2769N (4.8%), TEK R107 (0.36%), TET2 S402 (0.44%), TP53 splice site 994-1G>C (0.28%) R282W (8.8%)	KRAS Q61H (1.6%) Q61L (0.21%), MAP2K1 (MEK1) K57T (1.2%), EGFR V441D (0.24%), PIK3CA M1043I (2.4%), RNF43 S607L (0.98%), ALK R1192W (14.5%), APC Q1328 (20.2%), BCOR Q1174fs*31 (2.9%), BRAF G466R (0.21%), DNMT3A Y623fs*6 (0.29%), FANCG S387fs*16 (0.82%), MLL2 D2769N (8.7%), TP53 R282W (18.5%) splice site 994-1G>C (0.20%)
42	A	KRAS G12C (2.5%), NF1 K498fs*2 (2.7%), APC E1521 (1.8%) rearrangement exon 16 (1.1%), DNMT3A splice siteN1667+1G>T (0.50%) G287fs*33 (0.47%) S312F (0.37%), TP53 R273 (2.8%) H193R (0.17%) M1T (0.13%) N239D (0.76%)	KRAS G12C (55.1%), BRIP1 splice site 1935+2T>G (0.42%), NF1 K498fs*2 (60.6%), PTEN loss exon 1 (detected), APC E1521 (63.5%) rearrangement exon 16 (0.84 %), MSH6 R312fs*5 (0.42%)TP53 R273H (63.0 %) N239D (0.27 %)
43	B	APC L1342fs*12 (1.0%) R232* (0.67%), TEK R107*(0.45%), TP53 E258D (1.1%)	KRAS Q61H (0.28%), APC L1342fs*12 (10.4 %) R232* (8.5%), FBXW7 R278 (1.3%), JAK3 F359del (0.95%), ATRX Q2330 (11.7%), TEK R107*(10.6 %), TP53 E258D (11.1%)
45	B	CHEK2 L183*(0.19%), EFGR G465R (0.34%), APC S1389fs*5 (35.1%) L629fs*5 (24.5%), AR F814V (0.32%), LYN amplification (detected), RAD21 amplification (detected), SDHA R31*(55.3%), TP53 H178fs*69(48.2%), P278A (0.10%)	CDK12 rearrangement exon 14 (0.08%), CHEK2 L183*(0.46%), APC S1389fs*5(16.2%) L629fs*5 (10.4%), SDHA R31*(50.2%), TP53 H178fs*69 (19.6%) P278A (0.31%)
47	A	ERBB2 amplification (detected), CCND1 amplification (detected), CDK12 rearrangement intron 4 (1.2%), APC P1440fs*33 (24.5%9, C11orf30 (EMSY) amplification (detected), DNMT3A V636M (0.54%),FGF3 amplification (detected), FGF4 amplification (detected), MSH6 R1176fs*2 (0.93%), RAD21 amplification (detected), TP53 A159P (0.22%) V172F (44.8%)	ERBB2 amplification (detected), CCND1 amplification (detected), CDK12 rearrangement intron 4 (1.5%), APC P1440fs*33 (48.5%), C11orf30 (EMSY) amplification (detected), FGF3 amplification (detected), FGF4 amplification (detected), FGF19 amplification (detected), MSH6 R1176fs*2 (2.2%), RAD21 amplification (detected), TP53 A159P (0.11%) V172F (69.7%)
51	A	APC I1307fs*8 (1.8%) S908fs*8 (7.9%), TP53 R248Q (7.1%) L14fs*15 (3.3%)	APC I1307fs*8 (3.4%) S908fs*8 (12.2%), TP53 R248Q (11.2%) L14fs*15 (5.4%)
61	A	EGFR amplification (detected), MET exon 14 splice site (2887+69_3028 +135del402) (0.11%) amplification (detected) deletion exon 14 (0.23%), APC R232* (35.8%) H1375fs*2 (25.2%), FUBP1 I301fs*22 (0.81%), TP53 R249S (63.5%)	EGFR amplification (detected), METexon 14 splice site (2887+69_3028+135del402) (0.07%) amplification (detected) deletion exon 14 (0.12%) MET-KCND2 noncanonical fusion (0.09%), APC R232* (45.7%) H1375fs*2 (36.3%), TP53 R249S (81.5%)
